# Supplementary material for: Speciation and Antibiotic Susceptibilities of Coagulase Negative Staphylococci Isolated from Ocular Infections
Source: Antibiotics (Basel). 2021 Jun 16;10(6):721. doi: 10.3390/antibiotics10060721 (PMC8234609; doi:10.3390/antibiotics10060721)
Supplement: Supplementary file 1 [file antibiotics-10-00721-s001.zip]

Archive with 3 entries (3 files):
- Kowalski File S1 DNA sequence Identification of CoNS 04132021.pdf
- Kowalski Table S1 CoNS ID 3 methods 04132021.pdf
- Table S2 (Kowalski) supplemental Sequence Data 05262021.xlsx
